# Supplementary material for: Low CD8 T Cell Counts Predict Benefit from Hypoxia-Modifying Therapy in Muscle-Invasive Bladder Cancer
Source: Cancers (Basel). 2022 Dec 21;15(1):41. doi: 10.3390/cancers15010041 (PMC9817934; doi:10.3390/cancers15010041)
Supplement: Supplementary file 1 [file cancers-15-00041-s001.zip]

Archive with 1 entries (1 files):
- cancers-2059781-supplementary.pptx
